# Supplementary material for: Fungal Contamination of Building Materials and the Aerosolization of Particles and Toxins in Indoor Air and Their Associated Risks to Health: A Review
Source: Toxins (Basel). 2023 Feb 25;15(3):175. doi: 10.3390/toxins15030175 (PMC10054896; doi:10.3390/toxins15030175)
Supplement: Supplementary file 1 [file toxins-15-00175-s001.zip]

Archive with 1 entries (1 files):
- toxins-2218741-supplementary.pdf
